# Supplementary material for: Peripheral Nerve Impairment in a Mouse Model of Alzheimer’s Disease
Source: Brain Sci. 2021 Sep 20;11(9):1245. doi: 10.3390/brainsci11091245 (PMC8465822; doi:10.3390/brainsci11091245)
Supplement: Supplementary file 1 [file brainsci-11-01245-s001.zip]

Archive with 4 entries (3 files):
- brainsci-1351925-supplementary/
- brainsci-1351925-supplementary/Tg_mt138f_40x_4c-3DAnimation-.avi
- brainsci-1351925-supplementary/Torcinaro_et_al_2021_Supplementary_revised_16th_September.pdf
- brainsci-1351925-supplementary/wt_mt145f_40x_1c-3DAnimation-.avi
